# Supplementary material for: Diorganotin(IV) Complexes of Organoselenolato Ligands with Pyrazole Moieties—Synthesis, Structure and Properties
Source: Molecules. 2025 Apr 7;30(7):1648. doi: 10.3390/molecules30071648 (PMC11990251; doi:10.3390/molecules30071648)
Supplement: Supplementary file 1 [file molecules-30-01648-s001.zip]

Archive with 1 entries (1 files):
- molecules-3559989-supplementary.pdf
